# Supplementary material for: Molecular genetic identification of Wuzhishan ant chicken, a newly discovered resource in China
Source: Front Vet Sci. 2024 Jun 19;11:1319854. doi: 10.3389/fvets.2024.1319854 (PMC11221338; doi:10.3389/fvets.2024.1319854)
Supplement: Supplementary file 2 [file Table_1.XLS]

## Sheet: Supplementary Table S1
Supplementary TABLE S1：Statistical Table of Sequencing Data Quality
Sample	Breed	Raw Reads Number	Clean Reads Number	Raw Bases(bp)	Clean Bases(bp)	Effective Rate(%)	Q20(%)	Q30(%)
BWSJ0301_3	Bawangling Chicken (BW)	91992620	91967038	13798893000	13584032534	98.44	97.18	91.48
BWSJ0305_3	Bawangling Chicken (BW)	92834934	92824072	13925240100	13725693652	98.57	96.55	89.77
BWSJ0309_3	Bawangling Chicken (BW)	83694410	83677930	12554161500	12399641366	98.77	97.2	91.5
BWSJ0328_3	Bawangling Chicken (BW)	90208394	90193216	13531259100	13380468040	98.89	96.44	89.44
BWSJ0329_3	Bawangling Chicken (BW)	87322208	87290214	13098331200	12958916068	98.94	98.47	95.15
BWSJ0342_2	Bawangling Chicken (BW)	102853236	102825706	15427985400	15150961578	98.2	97.5	92.3
BWSJ0351_3	Bawangling Chicken (BW)	81357494	81345100	12203624100	11962366564	98.02	96.72	90.3
BWSJ0352_3	Bawangling Chicken (BW)	77560872	77539314	11634130800	11514450260	98.97	97.81	93.16
BWSJ0354_3	Bawangling Chicken (BW)	91598032	91573630	13739704800	13562213812	98.71	97.37	91.99
BWSJ0358_3	Bawangling Chicken (BW)	101074640	101049644	15161196000	14978944568	98.8	97.44	92.15
dz_G_1_2	Danzhou Chicken (DZ)	95015264	94991910	14252289600	14055320100	98.62	97.53	92.45
dz_G_7_1	Danzhou Chicken (DZ)	88117414	88096212	13217612100	13067270832	98.86	97.84	93.24
dz_G_9_3	Danzhou Chicken (DZ)	88646444	88637510	13296966600	13103934452	98.55	96.2	88.91
dz_M_4_1	Danzhou Chicken (DZ)	90345294	90331232	13551794100	13388230998	98.79	97.4	92.03
dz_M_5_1	Danzhou Chicken (DZ)	90526364	90497506	13578954600	13427834778	98.89	97.89	93.41
dz_M_6_1	Danzhou Chicken (DZ)	106122064	106098362	15918309600	15604707558	98.03	97.81	93.28
DZXG_10	Danzhou Chicken (DZ)	83366906	83300442	12505035900	12193289958	97.51	97.78	92.85
DZXG_11	Danzhou Chicken (DZ)	86004670	85944382	12900700500	12645229880	98.02	97.09	90.86
DZXM_13	Danzhou Chicken (DZ)	85614008	85553262	12842101200	12542619902	97.67	98.03	93.39
DZXM_8	Danzhou Chicken (DZ)	81504766	81447980	12225714900	11859622068	97.01	97.18	91.09
G1	Longshengfeng Chicken (LF)	112155842	112120802	16823376300	16541547638	98.32	98.05	93.97
G2	Longshengfeng Chicken (LF)	103443038	103422430	15516455700	15183363538	97.85	97.58	92.64
G4	Longshengfeng Chicken (LF)	102100992	102088108	15315148800	15108372478	98.65	97.32	91.83
G5	Longshengfeng Chicken (LF)	92355270	92347238	13853290500	13646155722	98.5	98.51	95.05
M1	Longshengfeng Chicken (LF)	82216172	82209750	12332425800	12198788202	98.92	98.46	94.87
M2	Longshengfeng Chicken (LF)	94909454	94907670	14236418100	14061411068	98.77	98.26	94.24
M4	Longshengfeng Chicken (LF)	75560042	75554576	11334006300	11233032868	99.11	98.21	94.06
M5	Longshengfeng Chicken (LF)	82605380	82597152	12390807000	12283438970	99.13	98.22	94.04
MY_G_31_3	Wuzhishan Ant Chicken (MY)	103101640	103091840	15465246000	15183150172	98.18	97.68	92.86
My_G_37_1	Wuzhishan Ant Chicken (MY)	79674588	79616184	11951188200	11588653344	96.97	96.41	88.98
MY_G_37_2	Wuzhishan Ant Chicken (MY)	99623160	99613196	14943474000	14617604832	97.82	96.11	88.74
MY_G_43_1	Wuzhishan Ant Chicken (MY)	88594024	88574156	13289103600	13050416016	98.2	97.73	92.98
My_G_44_2	Wuzhishan Ant Chicken (MY)	85562458	85498462	12834368700	12420069206	96.77	97.35	91.77
MY_G_46_2	Wuzhishan Ant Chicken (MY)	98387716	98375402	14758157400	14541836704	98.53	96.92	90.74
MY_G_49_1	Wuzhishan Ant Chicken (MY)	92111884	92097434	13816782600	13682506898	99.03	96.71	90.09
MY_G_49_3	Wuzhishan Ant Chicken (MY)	92427620	92403988	13864143000	13705200926	98.85	97.38	92.02
MY_G_54_3	Wuzhishan Ant Chicken (MY)	94535258	94510430	14180288700	13999825556	98.73	97.25	91.65
MY_G_58_1	Wuzhishan Ant Chicken (MY)	86667884	86637778	13000182600	12847802692	98.83	97.59	92.53
MY_M_10_2	Wuzhishan Ant Chicken (MY)	88174648	88152666	13226197200	13015986818	98.41	96.87	90.63
MY_M_12_2	Wuzhishan Ant Chicken (MY)	98750832	98715222	14812624800	14554107340	98.25	98.37	94.93
MY_M_14_2	Wuzhishan Ant Chicken (MY)	88647176	88633296	13297076400	13146776142	98.87	96.44	89.48
MY_M_17_1	Wuzhishan Ant Chicken (MY)	89104376	89071018	13365656400	13079654806	97.86	98.39	94.98
MY_M_18_2	Wuzhishan Ant Chicken (MY)	87712036	87697222	13156805400	13007097604	98.86	97.63	92.71
MY_M_27_2	Wuzhishan Ant Chicken (MY)	89332236	89312126	13399835400	13252889084	98.9	97.2	91.46
MY_M_30_2	Wuzhishan Ant Chicken (MY)	67002590	66987958	10050388500	9906454158	98.57	97.76	92.83
MY_M_4_2	Wuzhishan Ant Chicken (MY)	95238948	95205754	14285842200	14041718440	98.29	98.03	93.92
MY_M_8_2	Wuzhishan Ant Chicken (MY)	96044526	96028578	14406678900	14208484708	98.62	97.77	93.12
My_M_9_1	Wuzhishan Ant Chicken (MY)	87915826	87850372	13187373900	12925597390	98.01	97.6	92.35
LAG15	Wengchang Chicken (WC)	119946012	119713980	17991901800	17701653084	98.39	95.43	89.47
LAG18	Wengchang Chicken (WC)	122980856	122770808	18447128400	18124256502	98.25	94.7	87.85
LAG24	Wengchang Chicken (WC)	101341132	100892096	15201169800	14981937302	98.56	96.52	91.53
LAG25	Wengchang Chicken (WC)	150527952	150223674	22579192800	22169248014	98.18	95.29	89.42
LAG2	Wengchang Chicken (WC)	87896758	87785028	13184513700	12970810048	98.38	95.29	89.3
LAM7_32	Wengchang Chicken (WC)	103848494	103384010	15577274100	15393500588	98.82	96.66	91.38
LAM793	Wengchang Chicken (WC)	139629436	139363256	20944415400	20591107910	98.31	96.03	91.34
LAM8135	Wengchang Chicken (WC)	123365248	123165114	18504787200	18183035106	98.26	95.76	90.71
LAM8151	Wengchang Chicken (WC)	130669194	130461522	19600379100	19266917920	98.3	95.58	90.21
LAM8158	Wengchang Chicken (WC)	87264300	87075618	13089645000	12803387858	97.81	94.3	87.78
