# Supplementary material for: Molecular genetic identification of Wuzhishan ant chicken, a newly discovered resource in China
Source: Front Vet Sci. 2024 Jun 19;11:1319854. doi: 10.3389/fvets.2024.1319854 (PMC11221338; doi:10.3389/fvets.2024.1319854)
Supplement: Supplementary file 3 [file Table_2.XLS]

## Sheet: align.stat (3)
Supplementary TABLE S2: Statistical Table of Comparison Results
Sample	Breed	Clean_reads_number	Align_reads_number	Align_rate	Insert_size_average	Average_depth(X)	Coverage(%)	Coverage_5X(%)	Coverage_10X(%)
BWSJ0301_3	Bawangling Chicken (BW)	91967038	91817131	99.84	206	12.9	97.67	93.43	72.48
BWSJ0305_3	Bawangling Chicken (BW)	92824072	92617147	99.78	216	13.02	97.82	93.9	73.15
BWSJ0309_3	Bawangling Chicken (BW)	83677930	83540304	99.84	217	11.79	97.59	92.24	65.84
BWSJ0328_3	Bawangling Chicken (BW)	90193216	90024219	99.81	224	12.72	97.71	93.54	71.94
BWSJ0329_3	Bawangling Chicken (BW)	87290214	87132389	99.82	223	12.31	97.68	93.09	69.23
BWSJ0342_2	Bawangling Chicken (BW)	102825706	102654963	99.83	210	14.38	98.05	93.63	77.79
BWSJ0351_3	Bawangling Chicken (BW)	81345100	81195480	99.82	200	11.35	97.84	89.82	61.68
BWSJ0352_3	Bawangling Chicken (BW)	77539314	77392124	99.81	227	10.94	97.94	89.69	59.31
BWSJ0354_3	Bawangling Chicken (BW)	91573630	91399098	99.81	216	12.87	98.06	92.41	71.17
BWSJ0358_3	Bawangling Chicken (BW)	101049644	100861604	99.81	222	14.23	98.1	93.69	77.6
dz_G_1_2	Danzhou Chicken (DZ)	94991910	94779244	99.78	212	13.33	97.81	94.13	74.95
dz_G_7_1	Danzhou Chicken (DZ)	88096212	87907304	99.79	221	12.41	97.69	93.02	69.67
dz_G_9_3	Danzhou Chicken (DZ)	88637510	88424215	99.76	211	12.42	97.76	93.24	69.77
dz_M_4_1	Danzhou Chicken (DZ)	90331232	90117057	99.76	215	12.69	98.15	92.23	69.92
dz_M_5_1	Danzhou Chicken (DZ)	90497506	90333081	99.82	221	12.77	98.14	92.31	70.68
dz_M_6_1	Danzhou Chicken (DZ)	106098362	105863353	99.78	200	14.79	98.42	94.35	79.27
DZXG_10	Danzhou Chicken (DZ)	83300442	83144738	99.81	209	11.51	97.67	91.99	63.44
DZXG_11	Danzhou Chicken (DZ)	85944382	85791265	99.82	216	11.98	97.68	92.65	66.98
DZXM_13	Danzhou Chicken (DZ)	85553262	85380773	99.8	219	11.86	98.13	91.32	65.22
DZXM_8	Danzhou Chicken (DZ)	81447980	81309040	99.83	205	11.22	98.02	89.88	60.42
G1	Longshengfeng Chicken (LF)	112120802	111842494	99.75	208	15.68	97.95	95.59	84.51
G2	Longshengfeng Chicken (LF)	103422430	103203413	99.79	201	14.39	97.96	95.01	79.82
G4	Longshengfeng Chicken (LF)	102088108	101842827	99.76	219	14.32	97.87	94.94	79.88
G5	Longshengfeng Chicken (LF)	92347238	92125638	99.76	215	12.94	97.7	93.88	73.19
M1	Longshengfeng Chicken (LF)	82209750	81993981	99.74	222	11.56	98.1	90.74	62.99
M2	Longshengfeng Chicken (LF)	94907670	94668380	99.75	219	13.32	98.35	93.22	73
M4	Longshengfeng Chicken (LF)	75554576	75363451	99.75	231	10.65	98.05	89.24	56.56
M5	Longshengfeng Chicken (LF)	82597152	82388735	99.75	232	11.65	98.21	91.35	64.19
MY_G_31_3	Wuzhishan Ant Chicken (MY)	103091840	102833488	99.75	204	14.39	97.84	94.84	79.92
My_G_37_1	Wuzhishan Ant Chicken (MY)	79616184	79450333	99.79	212	10.96	97.55	90.65	58.93
MY_G_37_2	Wuzhishan Ant Chicken (MY)	99613196	99331319	99.72	206	13.82	97.92	94.68	77.19
MY_G_43_1	Wuzhishan Ant Chicken (MY)	88574156	88412557	99.82	208	12.39	97.61	92.92	69.39
My_G_44_2	Wuzhishan Ant Chicken (MY)	85498462	85317497	99.79	205	11.74	97.68	92.1	64.94
MY_G_46_2	Wuzhishan Ant Chicken (MY)	98375402	98089423	99.71	216	13.77	97.73	94.42	77.43
MY_G_49_1	Wuzhishan Ant Chicken (MY)	92097434	91892281	99.78	229	12.99	97.66	93.52	73.22
MY_G_49_3	Wuzhishan Ant Chicken (MY)	92403988	92177200	99.75	219	13	97.76	93.7	73.14
MY_G_54_3	Wuzhishan Ant Chicken (MY)	94510430	94265129	99.74	218	13.27	97.82	94.12	74.83
MY_G_58_1	Wuzhishan Ant Chicken (MY)	86637778	86401610	99.73	224	12.17	97.83	93.3	68.41
MY_M_10_2	Wuzhishan Ant Chicken (MY)	88152666	87941840	99.76	206	12.33	98.13	91.71	67.51
MY_M_12_2	Wuzhishan Ant Chicken (MY)	98715222	98545922	99.83	205	13.82	98.21	93.36	75.49
MY_M_14_2	Wuzhishan Ant Chicken (MY)	88633296	88452106	99.8	220	12.48	98.19	92.15	69.06
MY_M_17_1	Wuzhishan Ant Chicken (MY)	89071018	88872040	99.78	200	12.38	98.19	91.92	67.84
MY_M_18_2	Wuzhishan Ant Chicken (MY)	87697222	87525530	99.8	220	12.36	98.07	91.86	68.62
MY_M_27_2	Wuzhishan Ant Chicken (MY)	89312126	89102061	99.76	225	12.58	98.14	92.3	69.78
MY_M_30_2	Wuzhishan Ant Chicken (MY)	66987958	66834495	99.77	247	9.38	97.4	84.55	45.85
MY_M_4_2	Wuzhishan Ant Chicken (MY)	95205754	94999963	99.78	209	13.31	98.24	93.1	73.39
MY_M_8_2	Wuzhishan Ant Chicken (MY)	96028578	95755572	99.72	213	13.44	98.43	93.55	73.77
My_M_9_1	Wuzhishan Ant Chicken (MY)	87850372	87636269	99.76	222	12.21	98.18	91.84	66.88
LAG15	Wengchang Chicken (WC)	119713980	119421707	99.76	222	16.55	97.48	95.21	85.9
LAG18	Wengchang Chicken (WC)	122770808	122479324	99.76	220	16.97	97.44	95.22	86.74
LAG24	Wengchang Chicken (WC)	100892096	100704657	99.81	233	13.97	97.28	94	77.89
LAG25	Wengchang Chicken (WC)	150223674	149875246	99.77	216	20.74	97.58	95.97	91.98
LAG2	Wengchang Chicken (WC)	87785028	87577301	99.76	220	12.13	97.23	91.89	66.57
LAM7_32	Wengchang Chicken (WC)	103384010	103185518	99.81	248	14.43	97.84	93.53	78.42
LAM793	Wengchang Chicken (WC)	139363256	139146163	99.84	221	19.26	98.19	95.64	88.57
LAM8135	Wengchang Chicken (WC)	123165114	122982440	99.85	220	17.03	98.04	94.89	85.09
LAM8151	Wengchang Chicken (WC)	130461522	130225714	99.82	222	18.03	98.1	95.25	86.9
LAM8158	Wengchang Chicken (WC)	87075618	86855575	99.75	210	11.98	97.55	90.54	65.67
