# Supplementary material for: Molecular genetic identification of Wuzhishan ant chicken, a newly discovered resource in China
Source: Front Vet Sci. 2024 Jun 19;11:1319854. doi: 10.3389/fvets.2024.1319854 (PMC11221338; doi:10.3389/fvets.2024.1319854)
Supplement: Supplementary file 4 [file Table_3.XLSX]

## Sheet: Sheet1
Statistical Table of Genetic Diversity Parameters
Group	MAF	PIC	Ao	Ae	Ho	He
BW	0.1306	0.1489	1.6186	1.2988	0.1602	0.1818
DZ	0.1314	0.1503	1.6221	1.3009	0.1599	0.1834
LF	0.1263	0.1418	1.5541	1.2889	0.1603	0.1742
MY	0.1382	0.1615	1.7493	1.3167	0.1657	0.1957
WC	0.1241	0.1423	1.5922	1.2842	0.1636	0.1735
