# Supplementary material for: Molecular genetic identification of Wuzhishan ant chicken, a newly discovered resource in China
Source: Front Vet Sci. 2024 Jun 19;11:1319854. doi: 10.3389/fvets.2024.1319854 (PMC11221338; doi:10.3389/fvets.2024.1319854)
Supplement: Supplementary file 5 [file Table_4.XLSX]

## Sheet: Sheet1
Table of FST values between different groups
VARIETY	BW	DZ	LF	MY	WC
BW	0
DZ	0.105154	0
LF	0.126141	0.100041	0
MY	0.0832025	0.065676	0.0864569	0
WC	0.104559	0.0632797	0.0880214	0.0555857	0
